# Supplementary material for: Comparative Analysis of the Antioxidant, Antidiabetic, Antibacterial, Cytoprotective Potential and Metabolite Profile of Two Endophytic Penicillium spp
Source: Antioxidants (Basel). 2023 Jan 22;12(2):248. doi: 10.3390/antiox12020248 (PMC9951918; doi:10.3390/antiox12020248)
Supplement: Supplementary file 1 [file antioxidants-12-00248-s001.zip]

Archive with 1 entries (1 files):
- antioxidants-2143177-supplementary.pdf
